# Supplementary material for: Nanoparticles Equipped with α2,8-Linked Sialic Acid Chains Inhibit the Release of Neutrophil Extracellular Traps
Source: Nanomaterials (Basel). 2019 Apr 12;9(4):610. doi: 10.3390/nano9040610 (PMC6523985; doi:10.3390/nano9040610)
Supplement: Supplementary file 1 [file nanomaterials-09-00610-s001.zip]

Archive with 1 entries (1 files):
- nanomaterials-450886-SI.pptx
